# Supplementary material for: The tumour microenvironment of pilocytic astrocytoma evolves over time via enrichment for microglia
Source: Acta Neuropathol Commun. 2025 Feb 13;13:30. doi: 10.1186/s40478-024-01922-9 (PMC11823165; doi:10.1186/s40478-024-01922-9)
Supplement: Supplementary file 2 — Supplementary Material 2 [file 40478_2024_1922_MOESM2_ESM.xls]

## Sheet: Suppl. Table S1
Sample Pair	Timepoint	MNP v11b6 classification	v11b6 calibrated score	MNP v12b6 classification	v12b6 calibrated score	Notes
PA-1	Primary	LGG, PA MID	0.438292	PA_MID	0.372538	Non-classifying		Supplementary Table S1 Classifications and classification scores for the longitudinal PA cohort using versions 11b6 and 12b6 of the MNP methylation classifier
PA-1	Longitudinal	LGG, PA MID	0.981016	PA_MID	0.986882
PA-2	Primary	LGG, PA PF	0.98233	PA_INF	0.999729
PA-2	Longitudinal	LGG, PA PF	0.992634	PA_INF	0.999962
PA-3	Primary	LGG, PA PF	0.98482	PA_INF	0.999449
PA-3	Longitudinal	LGG, PA PF	0.99922	PA_INF	0.999996
PA-4	Primary	LGG, PA PF	0.857248	PA_INF	0.977718
PA-4	Longitudinal	LGG, PA PF	0.616951	PA_INF	0.845114
PA-5	Primary	LGG, PA PF	0.998019	PA_INF	0.999988
PA-5	Longitudinal	LGG, PA PF	0.996472	PA_INF	0.999919
PA-6	Primary	LGG, PA MID	0.9134	PA_MID	0.77696
PA-6	Longitudinal	MNG	0.305845	DIG_DIA	0.151472	Non-classifying
PA-7	Primary	LGG, PA PF	0.853943	PA_INF	0.927203
PA-7	Longitudinal	LGG, PA PF	0.836415	PA_INF	0.879112
PA-8	Primary	LGG, PA PF	0.859303	PA_INF	0.955747
PA-8	Longitudinal	CONTR, INFLAM	0.234357	GCT_GERM_A	0.137901	Non-classifying
PA-9	Primary	LGG, PA PF	0.0473715	MB_G34_III	0.146959	Failed methylation QC
PA-9	Longitudinal	LGG, PA PF	0.201046	PA_INF	0.164618	Failed methylation QC
PA-10	Primary	LGG, PA MID	0.197524	PA_MID	0.304733	Non-classifying
PA-10	Longitudinal	LGG, PA MID	0.998512	PA_MID	0.997815
PA-11	Primary	LGG, PA PF	0.954534	PA_INF	0.984273
PA-11	Longitudinal	LGG, PA PF	0.0861392	MB_G34_III	0.0976736	Non-classifying
PA-12	Primary	LGG, PA PF	0.054678	MB_G34_III	0.0701028	Non-classifying
PA-12	Longitudinal	CONTR, REACT	0.190723	DIG_DIA	0.0943237	Non-classifying
PA-13	Primary	LGG, PA PF	0.154871	MB_G34_III	0.081387	Failed methylation QC
PA-13	Longitudinal	CONTR, INFLAM	0.517382	INFLAM_ENV	0.484849	Failed methylation QC
PA-14	Primary	LGG, PA MID	0.991957	PA_MID	0.973562
PA-14	Longitudinal	LGG, PA MID	0.192245	PA_MID	0.255446	Non-classifying
PA-15	Primary	LGG, PA PF	0.930434	PA_INF_FGFR	0.709254
PA-15	Longitudinal	LGG, PA PF	0.9867	PA_INF	0.997753

## Sheet: Suppl. Table S2
Custom panel gene list (hg19)
											Supplementary Table S2 Custom panel gene list used for targeted DNA panel sequencing
ACTN4	BRAF§	CREB1§	FAM131B§	HDAC9	LMX1B	NDRG2	PMS2	SMARCD1	USP51
ACVR1	BRCA1	CREBBP	FBXW7	HIST1H3B	LRP1B	NF1	PPM1D	SMARCD2	USP6
ADAM3A	BRCA2	CTDNEP1	FGFR1§	HIST1H3C	MAML3	NF2	PRDM14	SMARCE1	VHL
AGK	BRD2	CTNNB1	FGFR2	HIST2H3C	MAP2K1	NFKBIA	PRKAR1A	SMC1A	WT1
AKAP9§	BRD3	DAXX	FGFR3	HRAS	MAP2K2	NOTCH1	PTCH1	SMO	XRCC4
AKT1	BRD4	DDIT3	FGFR4	IDH1	MAP3K1	NOTCH2	PTCH2	SNCAIP	XRCC5
AKT2	C11orf95§	DDX1	FLI1§	IDH2	MDM2	NPHS1	PTEN	SRGAP3	YAP1§
AKT3	CCDC6	DDX31	FOXF1	IGF1R	MDM4	NPHS2	PTPN11	SS18§	YWHAE§
ALK§	CCND1	DDX3X	FOXO1	IGF2	MEG3	NRAS	PTPRB	SSX1§	ZC3H7B
AMER1	CCND2	DEPDC5	FOXO4	JMJD1C	MET	NTRK1§	PTPRD	SSX2§	ZMYM3
ANTXR2	CCND3	DICER1	FOXR2	KDM4D	MIR512-2	NTRK2	QKI	STAG2
APC	CCNE1	DNAJB1§	FRS2	KDM5A	MITF	NTRK3	RAD50	SUFU
ARAF	CDH1	DROSHA	FUBP1	KDM5B	MLH1	NUTM1§	RAD51B	SUZ12
ARID1A	CDK12	DUT	FUS§	KDM5C	MN1§	OTX2	RAF1§	TBR1
ARID1B	CDK4	EED	FXR1	KDM6A	MNAT1	PAX3§	RASA1	TCF12
ARID2	CDK6	EGFR	GFI1	KDM6B	MSH2	PAX7§	RB1	TCF4
ASPSCR1§	CDKN1A	ELAVL2	GFI1B	KDR	MSH4	PBRM1	RELA§	TERT
ASXL1	CDKN1B	ERBB2	GLI2	KIAA1549§	MSH6	PDGFRA	RELN	TFE3§
ATM	CDKN1C	ERG§	GNA11	KIT	MTOR	PHOX2B	RET§	TFEB
ATRX	CDKN2A	ETV1	GNAQ	KLF4	MYB	PIK3CA	RPA1	TP53
AXIN1	CDKN2B	ETV4	GNAS	KMT2B	MYBL1	PIK3R1	RPS6KB1	TRAF7
AXIN2	CDKN2C	ETV6§	GTF2H3	KMT2C	MYC§	PKD1*	SETD2	TRPC4
BCOR	CHD7	EWSR1§	H3F3A	KMT2D	MYCN	PKHD1	SMARCA2	TSC1
BCORL1	CHEK2	EZH2	H3F3B	KRAS	MYOD1	PLCG1	SMARCA4	TSC2
BEND2	CIC	FAM118B§	HDAC2	LDB1	NDRG1	PMS1	SMARCB1	TTYH1
§ includes intronic ROI
* excluded from analysis

## Sheet: Suppl. Table S3
Sample	HDBR_ID	Tissue
PON_1	F_13118	FETAL_BRAIN			Supplementary Table S3 Fetal control tissues used as panel of normal for targeted DNA panel sequencing
PON_2	F_13117	FETAL_HEART
PON_3	F_12521	FETAL_SPINALCORD
PON_4	F_12922	FETAL_BRAIN
PON_5	F_12018	FETAL_BRAIN
PON_6	F_11971	FETAL_KIDNEY
PON_7	F_12034	FETAL_HEART
PON_8	F_12047	FETAL_BRAIN
PON_9	F_12249	FETAL_BRAIN
PON_10	F_12519	FETAL_HEART
PON_11	F_12545	FETAL_HEART
PON_12	F_13008	FETAL_ADRENAL
PON_13	F_13103	FETAL_BRAIN
PON_14	F_13142	FETAL_HEART
PON_15	F_13147	FETAL_BRAIN
PON_16	F_13231	FETAL_BRAIN
PON_17	F_13377	FETAL_ADRENAL
PON_18	F_13378	FETAL_KIDNEY
PON_19	F_13380	FETAL_KIDNEY
PON_20	F_13423	FETAL_BRAIN
PON_21	F_13424	FETAL_BRAIN
PON_22	F_13426	FETAL_BRAIN
PON_23	F_13526	FETAL_BRAIN
PON_24	F_13755	FETAL_LIVER
PON_25	F_13759	FETAL_LIVER
PON_26	F_12636	FETAL_BRAIN
PON_27	F_13009	FETAL_BRAIN
PON_28	F_13209	FETAL_HEART
PON_29	F_13232	FETAL_BRAIN
PON_30	F_13454	FETAL_BRAIN

## Sheet: Suppl. Table S4
Sample Pair	Sex	Location	Sample Interval (Years)	Chemo/Radiotherapy During Interval	Corticosteroids >24hr AND <6mo Before Surgery	BRAF/NF1 Alterations
PA-1	M	Optic Pathway	3	Chemotherapy	Before Primary	BRAF::KIAA1549 Fusion		Supplementary Table S4 Cohort clinical and treament data alongside BRAF and NF1 alterations
PA-2	M	Cerebellum	4	None	Before Primary	None
PA-3	M	Cerebellum	4	None	Before Primary	BRAF::KIAA1549 Fusion
PA-4	F	Cerebellum	1.5	None	Before Primary	BRAF::KIAA1549 Fusion
PA-5	F	Cerebellum	2.5	None	None	BRAF::KIAA1549 Fusion
PA-6	M	Optic Pathway	0.5	Chemotherapy	Before Longitudinal	NF1 Deletion
PA-7	M	Braistem	0.5	Radiotherapy	Before Longitudinal	BRAF V600E
PA-8	M	Thoracic Spine	3	Radiotherapy	None	BRAF::KIAA1549 Fusion
PA-9	F	Brainstem	8	None	N/A	BRAF::KIAA1549 Fusion
PA-10	M	Optic Pathway	4	Chemotherapy	Before Primary	None		N/A = Not available
PA-11	F	Cerebellum	2.5	None	Before Primary	BRAF::KIAA1549 Fusion
PA-12	M	Temporal Lobe	3.5	Radiotherapy	N/A	BRAF Inversion
PA-13	M	Cerebellum	3	None	Before Primary	BRAF::KIAA1549 Fusion
PA-14	F	Thalamus	0.5	None	Before Primary	BRAF::KIAA1549 Fusion
PA-15	F	Brainstem	1	Chemotherapy	Before Longitudinal	None

## Sheet: Suppl. Table S5
EnsemblID	baseMean	log2FoldChange	lfcSE	stat	pvalue	padj	hgnc_symbol
ENSG00000151012	800.436	0.758977	0.0924985	8.2053	2.30024e-16	3.76273e-12	SLC7A11		Supplementary Table S4 List of 226 genes differentially expressed between paired primary and longitudinal PA by RNA sequencing
ENSG00000169252	259.886	1.01607	0.125537	8.09375	5.78537e-16	4.73186e-12	ADRB2
ENSG00000106799	1002.96	0.677297	0.122655	5.52197	3.35226e-08	0.000109673	TGFBR1
ENSG00000117091	98.4707	1.18582	0.240532	4.92998	8.22382e-07	0.001542	CD48
ENSG00000211897	329.806	13.8209	2.81005	4.91839	8.72582e-07	0.001542	IGHG3
ENSG00000099977	111.777	8.39984	1.71591	4.89527	9.81732e-07	0.001542	DDT
ENSG00000132854	70.1712	2.11435	0.432869	4.8845	1.03692e-06	0.001542	KANK4
ENSG00000214575	98.0353	1.00782	0.207274	4.86226	1.16054e-06	0.0015672	CPEB1
ENSG00000128815	2286.27	0.681139	0.144562	4.71173	2.45617e-06	0.00267854	WDFY4
ENSG00000255833	26.2341	3.50361	0.75209	4.65849	3.18531e-06	0.00320683	TIFAB
ENSG00000162711	1192.72	1.10248	0.237134	4.64917	3.33268e-06	0.00320683	NLRP3
ENSG00000160791	162.295	1.41839	0.309521	4.58252	4.59409e-06	0.00417501	CCR5
ENSG00000185187	176.119	0.715945	0.158425	4.51913	6.2094e-06	0.00475332	SIGIRR
ENSG00000134516	1464.9	0.598459	0.133956	4.46757	7.91122e-06	0.00539027	DOCK2
ENSG00000158296	185.283	1.15045	0.258011	4.4589	8.23797e-06	0.00539027	SLC13A3
ENSG00000125772	553.088	0.676666	0.152959	4.42384	9.696e-06	0.0060415	GPCPD1
ENSG00000140678	2262.47	0.768601	0.173979	4.41778	9.97192e-06	0.0060415	ITGAX
ENSG00000134955	447.072	0.987473	0.225632	4.37647	1.20618e-05	0.00704668	SLC37A2
ENSG00000107099	1843.07	0.476195	0.109008	4.36844	1.25135e-05	0.00705846	DOCK8
ENSG00000169403	503.936	0.755637	0.174448	4.33158	1.48046e-05	0.00760646	PTAFR
ENSG00000152315	76.6871	1.04862	0.242149	4.33046	1.488e-05	0.00760646	KCNK13
ENSG00000120457	220.948	1.37024	0.320466	4.27578	1.90473e-05	0.00890218	KCNJ5
ENSG00000153179	440.205	0.970739	0.228352	4.25107	2.12755e-05	0.00940606	RASSF3
ENSG00000139626	90.2394	1.48854	0.352875	4.21832	2.46134e-05	0.0105271	ITGB7
ENSG00000171956	31.9392	2.81373	0.679467	4.14108	3.45674e-05	0.0134632	FOXB1
ENSG00000178199	141.011	1.10985	0.269512	4.11798	3.82204e-05	0.0145398	ZC3H12D
ENSG00000138756	1783.77	0.564828	0.137717	4.10136	4.10732e-05	0.0152454	BMP2K
ENSG00000162777	241.615	0.601041	0.146989	4.08902	4.33191e-05	0.0153841	DENND2D
ENSG00000010704	169.158	0.800879	0.196894	4.06755	4.75092e-05	0.0160859	HFE
ENSG00000115325	515.1	0.413112	0.101645	4.06426	4.8185e-05	0.0160859	DOK1
ENSG00000186635	3261.17	0.381618	0.0947389	4.0281	5.62293e-05	0.0173547	ARAP1
ENSG00000145416	699.219	0.415138	0.103227	4.0216	5.78038e-05	0.0175103	MARCHF1
ENSG00000197901	34.6457	2.39402	0.598434	4.00048	6.32141e-05	0.0183328	SLC22A6
ENSG00000105967	312.516	0.942821	0.235823	3.998	6.38813e-05	0.0183328	TFEC
ENSG00000164023	101.998	1.00977	0.254059	3.97455	7.05116e-05	0.0198867	SGMS2
ENSG00000111186	83.3477	1.01372	0.25575	3.96373	7.37863e-05	0.0203547	WNT5B
ENSG00000184828	405.847	0.659274	0.166444	3.96093	7.46597e-05	0.0203547	ZBTB7C
ENSG00000162896	56.5663	2.08987	0.528943	3.95103	7.78161e-05	0.0208675	PIGR
ENSG00000123338	1154.92	0.539434	0.136811	3.94291	8.05004e-05	0.0212391	NCKAP1L
ENSG00000169896	1006.9	0.724988	0.185008	3.91869	8.90299e-05	0.0231167	ITGAM
ENSG00000125144	48.4641	1.83046	0.467655	3.91413	9.07299e-05	0.02319	MT1G
ENSG00000123130	395.522	0.302315	0.0776678	3.89241	9.92548e-05	0.0249786	ACOT9
ENSG00000005381	62.0223	1.53538	0.39718	3.86569	0.000110774	0.0258863	MPO
ENSG00000160593	151.984	1.12915	0.293937	3.84148	0.000122292	0.0278858	JAML
ENSG00000091409	702.478	0.558437	0.145404	3.84059	0.00012274	0.0278858	ITGA6
ENSG00000116396	381.688	0.646646	0.170936	3.78298	0.00015496	0.033756	KCNC4
ENSG00000164089	109.708	2.00129	0.529342	3.78071	0.000156382	0.033756	ETNPPL
ENSG00000150681	33.9222	1.06295	0.282535	3.76219	0.000168434	0.0344976	RGS18
ENSG00000128604	534.174	0.485228	0.129661	3.74227	0.000182367	0.0362343	IRF5
ENSG00000163823	266.852	0.894991	0.239457	3.73758	0.000185797	0.0362343	CCR1
ENSG00000172116	28.5995	1.9299	0.518529	3.72188	0.000197747	0.037877	CD8B
ENSG00000134548	42.6158	1.72481	0.464009	3.71719	0.000201449	0.037877	SPX
ENSG00000013725	111.999	1.60444	0.433723	3.69924	0.000216249	0.0393045	CD6
ENSG00000129493	866.197	0.533491	0.144899	3.68182	0.000231574	0.0411749	HEATR5A
ENSG00000156535	366.613	0.756564	0.205878	3.67481	0.000238028	0.0418673	CD109
ENSG00000139410	113.701	0.554464	0.151324	3.66408	0.000248229	0.0431971	SDSL
ENSG00000183597	475.725	0.381206	0.104356	3.65295	0.000259243	0.0435792	TANGO2
ENSG00000220842	24.7011	5.99429	1.64208	3.65042	0.00026181	0.0435792	RPL21P16
ENSG00000156869	48.1069	0.991164	0.271606	3.64927	0.000262986	0.0435792	FRRS1
ENSG00000167850	108.441	0.753371	0.206509	3.64813	0.00026416	0.0435792	CD300C
ENSG00000185811	950.865	0.609423	0.167151	3.64595	0.000266409	0.0435792	IKZF1
ENSG00000181585	28.8166	1.0909	0.300243	3.6334	0.000279712	0.0453022	TMIE
ENSG00000175567	685.893	0.641573	0.17719	3.62082	0.000293671	0.0462738	UCP2
ENSG00000109323	429.91	0.830859	0.229653	3.61788	0.000297026	0.0462738	MANBA
ENSG00000181019	184.67	0.690145	0.19095	3.61426	0.000301202	0.0463495	NQO1
ENSG00000177283	464.173	0.843986	0.233687	3.6116	0.000304309	0.0463495	FZD8
ENSG00000155962	68.9256	0.904662	0.250588	3.61016	0.000306012	0.0463495	CLIC2
ENSG00000175264	388.241	0.799345	0.222543	3.59186	0.000328327	0.0488428	CHST1
ENSG00000108381	46.3865	1.706	0.475548	3.58743	0.000333949	0.0488428	ASPA
ENSG00000177535	63.571	1.54271	0.430049	3.5873	0.000334126	0.0488428	OR2B11
ENSG00000162241	249.471	0.422911	0.117899	3.58707	0.000334417	0.0488428	SLC25A45
ENSG00000197629	761.557	0.830602	0.232175	3.57749	0.00034691	0.0497785	MPEG1
ENSG00000158006	187.194	0.554345	0.155294	3.56966	0.000357444	0.0499864	PAFAH2
ENSG00000102032	366.084	0.735539	0.206056	3.5696	0.000357526	0.0499864	RENBP
ENSG00000165025	969.66	0.437009	0.122695	3.56174	0.0003684	0.050972	SYK
ENSG00000173535	146.017	0.685492	0.192552	3.56003	0.000370807	0.050972	TNFRSF10C
ENSG00000057252	583.551	0.576266	0.162069	3.55568	0.000377007	0.0513923	SOAT1
ENSG00000103381	478.479	0.444418	0.12516	3.55079	0.000384072	0.0519228	CPPED1
ENSG00000178031	588.424	1.3363	0.376974	3.54482	0.000392889	0.0523486	ADAMTSL1
ENSG00000197410	574.02	1.72465	0.487299	3.53921	0.000401326	0.0528971	DCHS2
ENSG00000095303	670.103	0.685021	0.193716	3.53622	0.0004059	0.0528971	PTGS1
ENSG00000120907	418.073	1.65084	0.467754	3.5293	0.000416664	0.0536676	ADRA1A
ENSG00000135838	302.69	0.859425	0.244333	3.51743	0.000435747	0.0556872	NPL
ENSG00000133063	38.65	1.51681	0.432025	3.51093	0.000446542	0.0562581	CHIT1
ENSG00000172005	96.3546	1.0854	0.310924	3.49088	0.000481423	0.0579738	MAL
ENSG00000157978	395.441	0.716186	0.205186	3.49042	0.000482256	0.0579738	LDLRAP1
ENSG00000188153	612.805	0.818526	0.234809	3.48593	0.000490436	0.0579738	COL4A5
ENSG00000168229	66.2585	1.62994	0.467687	3.48511	0.000491943	0.0579738	PTGDR
ENSG00000175857	57.8387	1.07111	0.307467	3.48366	0.000494615	0.0579738	GAPT
ENSG00000196878	98.5232	1.45467	0.417671	3.48282	0.000496169	0.0579738	LAMB3
ENSG00000113263	75.6854	1.27174	0.366288	3.47198	0.000516642	0.0595157	ITK
ENSG00000112299	55.1793	1.18819	0.343554	3.45854	0.000543108	0.0598607	VNN1
ENSG00000142185	1620.82	0.407351	0.117799	3.45804	0.000544128	0.0598607	TRPM2
ENSG00000232810	105.888	10.2122	2.95444	3.45656	0.000547119	0.0598607	TNF
ENSG00000153563	129.201	1.24871	0.361539	3.45389	0.000552572	0.0598607	CD8A
ENSG00000005469	164.297	0.446206	0.130218	3.42661	0.000611166	0.0634168	CROT
ENSG00000146192	1124.25	0.612868	0.178887	3.426	0.000612536	0.0634168	FGD2
ENSG00000104903	188.917	0.464415	0.136247	3.40863	0.0006529	0.0663363	LYL1
ENSG00000135046	764.643	0.495864	0.146334	3.38858	0.00070255	0.0689335	ANXA1
ENSG00000163071	250.312	0.749471	0.222953	3.36156	0.000775034	0.0734998	SPATA18
ENSG00000163975	122.771	1.09225	0.324966	3.36113	0.000776251	0.0734998	MELTF
ENSG00000141968	458.993	0.566312	0.168574	3.35944	0.000781011	0.0734998	VAV1
ENSG00000138185	916.231	0.342425	0.101938	3.35915	0.000781817	0.0734998	ENTPD1
ENSG00000112303	48.6859	0.880883	0.263751	3.33983	0.000838308	0.0774345	VNN2
ENSG00000087253	495.143	0.673682	0.20179	3.33852	0.000842254	0.0774345	LPCAT2
ENSG00000091140	335.858	0.466849	0.140125	3.33166	0.000863291	0.0782888	DLD
ENSG00000140749	166.214	0.628725	0.188748	3.33103	0.000865244	0.0782888	IGSF6
ENSG00000146828	1181.39	0.290448	0.0872032	3.33071	0.00086626	0.0782888	SLC12A9
ENSG00000185010	343.169	0.570541	0.171744	3.32203	0.000893641	0.0803197	F8
ENSG00000179715	280.928	0.490072	0.147659	3.31895	0.000903565	0.0807679	PCED1B
ENSG00000213316	92.0716	0.717444	0.217162	3.30373	0.000954089	0.0830834	LTC4S
ENSG00000009790	112.462	0.853036	0.258269	3.3029	0.000956904	0.0830834	TRAF3IP3
ENSG00000165929	95.1689	1.05886	0.320672	3.30201	0.000959944	0.0830834	TC2N
ENSG00000183773	71.3803	0.680911	0.206978	3.28978	0.00100265	0.0845171	AIFM3
ENSG00000162144	489.434	0.500485	0.152204	3.28825	0.00100811	0.0845171	CYB561A3
ENSG00000214827	35.7546	1.68593	0.513517	3.28312	0.00102666	0.0845171	MTCP1
ENSG00000174837	58.1313	0.965175	0.294151	3.28122	0.0010336	0.0845171	ADGRE1
ENSG00000163508	48.3144	1.37456	0.419271	3.27845	0.00104379	0.0845171	EOMES
ENSG00000154065	44.1705	1.34068	0.410927	3.26259	0.001104	0.0880941	ANKRD29
ENSG00000184985	227.783	1.11824	0.343537	3.25508	0.00113359	0.0891506	SORCS2
ENSG00000275793	57.2978	2.00585	0.619721	3.23669	0.00120925	0.0928682	RIMBP3
ENSG00000008282	384.192	0.508734	0.157281	3.23456	0.00121831	0.093127	SYPL1
ENSG00000187554	152.773	0.643308	0.199654	3.22212	0.00127245	0.0966154	TLR5
ENSG00000162066	550.515	0.474068	0.147251	3.21945	0.00128436	0.096818	AMDHD2
ENSG00000062282	31.6865	1.5101	0.469962	3.21324	0.00131248	0.0980346	DGAT2
ENSG00000104894	1500.43	0.549083	0.171091	3.2093	0.00133058	0.0981563	CD37
ENSG00000152661	2548.38	0.74804	0.233595	3.20229	0.00136338	0.0995878	GJA1
ENSG00000154330	198.722	0.750731	0.234494	3.20149	0.00136721	0.0995878	PGM5
ENSG00000127084	427.131	0.521134	0.162824	3.20061	0.00137139	0.0995878	FGD3
ENSG00000107798	727.699	0.696239	0.217598	3.19966	0.00137589	0.0995878	LIPA
ENSG00000134504	902.483	-0.636204	0.198258	-3.20897	0.00133211	0.0981563	KCTD1
ENSG00000160862	793.489	-1.23947	0.385971	-3.2113	0.00132138	0.0981563	AZGP1
ENSG00000028528	3207.78	-0.492776	0.153133	-3.21796	0.00129104	0.0968754	SNX1
ENSG00000165300	1465.51	-0.792974	0.24616	-3.22138	0.00127576	0.0966154	SLITRK5
ENSG00000113916	6534.47	-0.625509	0.193228	-3.23716	0.00120727	0.0928682	BCL6
ENSG00000182141	401.147	-0.455401	0.140272	-3.24654	0.00116816	0.090563	ZNF708
ENSG00000084731	3479.27	-0.640106	0.196974	-3.2497	0.00115529	0.0899912	KIF3C
ENSG00000135547	869.792	-0.815495	0.250785	-3.25176	0.00114691	0.0897665	HEY2
ENSG00000183426	1238.44	-0.412184	0.12652	-3.25787	0.00112253	0.088707	NPIPA1
ENSG00000130940	981.258	-0.956653	0.293449	-3.26003	0.00111399	0.0884594	CASZ1
ENSG00000169891	664.891	-0.665728	0.203631	-3.26929	0.00107816	0.0864536	REPS2
ENSG00000101236	504.788	-0.481798	0.14702	-3.27709	0.00104884	0.0845171	RNF24
ENSG00000116691	491.833	-0.450443	0.137444	-3.27729	0.00104807	0.0845171	MIIP
ENSG00000086570	2036.98	-0.778676	0.237536	-3.27813	0.00104496	0.0845171	FAT2
ENSG00000171316	6230.37	-0.929363	0.283393	-3.27942	0.0010402	0.0845171	CHD7
ENSG00000187714	57.2241	-2.28608	0.696471	-3.28237	0.00102937	0.0845171	SLC18A3
ENSG00000058673	2309	-0.297693	0.0906021	-3.28572	0.00101722	0.0845171	ZC3H11A
ENSG00000171456	3288.49	-0.263472	0.0801169	-3.28859	0.0010069	0.0845171	ASXL1
ENSG00000130147	2016.08	-0.637256	0.193632	-3.29107	0.00099807	0.0845171	SH3BP4
ENSG00000198732	4291.68	-1.35717	0.411666	-3.29678	0.000978016	0.0842021	SMOC1
ENSG00000170485	1289.04	-0.754754	0.228205	-3.30736	0.000941803	0.082828	NPAS2
ENSG00000197380	515.541	-0.573403	0.173368	-3.30743	0.000941551	0.082828	DACT3
ENSG00000163257	713.61	-0.317599	0.0957652	-3.31643	0.000911752	0.0810568	DCAF16
ENSG00000078018	6651.28	-0.932338	0.279276	-3.33841	0.000842605	0.0774345	MAP2
ENSG00000106868	843.141	-0.579103	0.173304	-3.34154	0.000833145	0.0774345	SUSD1
ENSG00000260691	409.374	-1.27117	0.376657	-3.37487	0.000738508	0.0710618	ANKRD20A1
ENSG00000140848	2896.68	-0.596985	0.17674	-3.37776	0.000730788	0.0707351	CPNE2
ENSG00000139998	827.396	-0.39034	0.115264	-3.38648	0.000707961	0.0689335	RAB15
ENSG00000162104	2386.25	-0.388656	0.114717	-3.38795	0.000704173	0.0689335	ADCY9
ENSG00000091129	8051.99	-0.654735	0.193088	-3.39087	0.000696713	0.0689335	NRCAM
ENSG00000170906	140.206	-0.563606	0.166054	-3.39412	0.000688501	0.0686737	NDUFA3
ENSG00000148143	10559.1	-0.874719	0.257369	-3.3987	0.000677072	0.0679482	ZNF462
ENSG00000136802	4731	-0.641081	0.188348	-3.4037	0.000664789	0.0671273	LRRC8A
ENSG00000153253	1799.6	-0.946345	0.27697	-3.41677	0.000633679	0.0647857	SCN3A
ENSG00000168772	404.333	-1.00113	0.292598	-3.42152	0.000622715	0.0640653	CXXC4
ENSG00000129965	47.7364	-10.2444	2.98973	-3.42654	0.000611322	0.0634168	INS-IGF2
ENSG00000174943	649.957	-0.354306	0.10331	-3.42954	0.000604601	0.0634168	KCTD13
ENSG00000100014	1692.56	-0.310214	0.0904467	-3.4298	0.000604021	0.0634168	SPECC1L
ENSG00000276043	308.424	-0.631895	0.184034	-3.43358	0.000595659	0.0634168	UHRF1
ENSG00000123908	1810.74	-0.477814	0.138957	-3.43857	0.000584803	0.0629356	AGO2
ENSG00000184489	1320.68	-0.67921	0.196628	-3.45429	0.00055175	0.0598607	PTP4A3
ENSG00000204314	65.6575	-2.41162	0.697452	-3.45776	0.000544696	0.0598607	PRRT1
ENSG00000162738	1308.74	-0.624487	0.180473	-3.46028	0.000539617	0.0598607	VANGL2
ENSG00000136546	234.95	-0.772844	0.223011	-3.4655	0.000529251	0.0598607	SCN7A
ENSG00000054654	3264.4	-0.513368	0.148076	-3.46692	0.000526457	0.0598607	SYNE2
ENSG00000268043	1719.4	-0.324734	0.0934047	-3.47663	0.000507756	0.0589068	NBPF12
ENSG00000125695	56.1875	-7.10327	2.03895	-3.48379	0.00049436	0.0579738
ENSG00000196169	828.674	-1.51261	0.434099	-3.48448	0.000493088	0.0579738	KIF19
ENSG00000188895	898.982	-0.527318	0.150886	-3.49482	0.000474379	0.0579738	MSL1
ENSG00000166348	4297.39	-0.711141	0.202687	-3.50856	0.000450532	0.0562581	USP54
ENSG00000276975	3404.73	-0.702854	0.200235	-3.51014	0.000447871	0.0562581	HYDIN2
ENSG00000106976	3833.84	-0.581177	0.164397	-3.53521	0.000407448	0.0528971	DNM1
ENSG00000168137	7109.04	-0.727857	0.205359	-3.54432	0.000393623	0.0523486	SETD5
ENSG00000167614	474.981	-1.9478	0.545571	-3.5702	0.000356705	0.0499864	TTYH1
ENSG00000129351	4226.49	-0.430667	0.120218	-3.58239	0.00034047	0.0492868	ILF3
ENSG00000169992	7145.74	-0.544415	0.150452	-3.61852	0.00029629	0.0462738	NLGN2
ENSG00000186451	109.859	-0.754394	0.208162	-3.62407	0.000289998	0.0462738	SPATA12
ENSG00000131094	6379.67	-1.11912	0.306914	-3.64637	0.000265966	0.0435792	C1QL1
ENSG00000154928	752.452	-1.05445	0.28593	-3.68781	0.000226193	0.0406601	EPHB1
ENSG00000105245	1279.46	-0.482674	0.130219	-3.70663	0.000210034	0.0386038	NUMBL
ENSG00000100462	560.59	-0.397721	0.107115	-3.71303	0.000204796	0.0380688	PRMT5
ENSG00000076554	526.613	-0.620248	0.166788	-3.71877	0.000200193	0.037877	TPD52
ENSG00000155111	720.782	-0.445099	0.119099	-3.73722	0.000186067	0.0362343	CDK19
ENSG00000213760	354.415	-1.38552	0.369182	-3.75294	0.000174775	0.0352959	ATP6V1G2
ENSG00000168214	1184.92	-0.489526	0.130132	-3.76177	0.000168713	0.0344976	RBPJ
ENSG00000142235	1053.17	-0.833658	0.221318	-3.76679	0.000165361	0.0344976	LMTK3
ENSG00000102109	1538.99	-1.00477	0.266569	-3.76927	0.000163727	0.0344976	PCSK1N
ENSG00000158106	449.669	-0.54759	0.144865	-3.77999	0.000156832	0.033756	RHPN1
ENSG00000186907	467.233	-0.950687	0.247906	-3.83487	0.000125628	0.028151	RTN4RL2
ENSG00000197283	1750.26	-0.535536	0.138319	-3.87176	0.000108054	0.0256166	SYNGAP1
ENSG00000121274	216.326	-0.390037	0.100664	-3.87463	0.000106789	0.0256166	TENT4B
ENSG00000163618	2681.91	-0.674164	0.173907	-3.87658	0.000105935	0.0256166	CADPS
ENSG00000166780	1592.1	-0.768419	0.198189	-3.87721	0.000105661	0.0256166	BMERB1
ENSG00000112290	973.75	-1.04256	0.260246	-4.00604	6.17439e-05	0.0183328	WASF1
ENSG00000173621	452.633	-0.347045	0.0861367	-4.029	5.60147e-05	0.0173547	LRFN4
ENSG00000124440	890.543	-1.93378	0.479843	-4.03004	5.57682e-05	0.0173547	HIF3A
ENSG00000166793	301.55	-0.610732	0.151351	-4.03521	5.45536e-05	0.0173547	YPEL4
ENSG00000180357	3205.8	-0.360714	0.0883163	-4.08434	4.42019e-05	0.0153841	ZNF609
ENSG00000157890	2381.73	-1.14916	0.28052	-4.09653	4.19393e-05	0.0152454	MEGF11
ENSG00000243279	1994.44	-0.841441	0.201699	-4.17177	3.0224e-05	0.0120586	PRAF2
ENSG00000185800	2985.51	-0.5563	0.132194	-4.2082	2.57417e-05	0.0105271	DMWD
ENSG00000170893	410.101	-1.74726	0.414937	-4.2109	2.54355e-05	0.0105271	TRH
ENSG00000116128	2453.43	-0.631664	0.148524	-4.25293	2.10987e-05	0.00940606	BCL9
ENSG00000135439	1466.94	-0.732011	0.169936	-4.30756	1.65064e-05	0.00794152	AGAP2
ENSG00000105419	504.632	-0.914533	0.211588	-4.32223	1.54459e-05	0.00765651	MEIS3
ENSG00000198093	731.343	-0.518705	0.119332	-4.34673	1.3818e-05	0.00753448	ZNF649
ENSG00000108846	7417.95	-1.04504	0.234182	-4.46251	8.10052e-06	0.00539027	ABCC3
ENSG00000012822	2921.55	-0.419448	0.092943	-4.51296	6.39277e-06	0.00475332	CALCOCO1
ENSG00000205078	29.6196	-1.46197	0.321559	-4.5465	5.45442e-06	0.00446117	SYCE1L
ENSG00000174871	287.178	-1.0088	0.220952	-4.5657	4.97842e-06	0.00428615	CNIH2
ENSG00000157766	5817.87	-1.24402	0.261312	-4.76068	1.92939e-06	0.00225435	ACAN
ENSG00000158352	2991.25	-0.535492	0.11045	-4.84826	1.24548e-06	0.0015672	SHROOM4
ENSG00000108947	484.53	-1.06768	0.21827	-4.89153	1.00056e-06	0.001542	EFNB3
ENSG00000137726	2021.17	-1.00427	0.200599	-5.00633	5.54779e-07	0.00151251	FXYD6
ENSG00000108557	4110.17	-0.570429	0.101025	-5.64643	1.63818e-08	6.69934e-05	RAI1
ENSG00000113763	509.118	-1.33066	0.235371	-5.65344	1.57268e-08	6.69934e-05	UNC5A

## Sheet: Suppl. Table S6
Analysis Type:	PANTHER Overrepresentation Test (Released 20220202)
Annotation Version and Release Date:	GO Ontology database DOI: 10.5281/zenodo.5725227 Released 2021-11-16								Supplementary Table S5 PANTHER GO overrepresentation analysis of the 226 differentially expressed genes between primary and longitudinal PA
Analyzed List:	upload_1 (Homo sapiens)
Reference List:	Homo sapiens (all genes in database)
Test Type:	FISHER
Correction:	FDR
GO biological process complete	No. in reference	No. in DEG list	expected	over/under	Fold Enrichment	Raw P-value	FDR
N-acetylneuraminate catabolic process (GO:0019262)	6	3	.07	+	44.77	1.06E-04	4.63E-02
glutathione transmembrane transport (GO:0034775)	6	3	.07	+	44.77	1.06E-04	4.51E-02
immunological synapse formation (GO:0001771)	12	4	.13	+	29.85	2.38E-05	1.86E-02
ventricular trabecula myocardium morphogenesis (GO:0003222)	14	4	.16	+	25.58	3.93E-05	2.68E-02
low-density lipoprotein particle clearance (GO:0034383)	14	4	.16	+	25.58	3.93E-05	2.56E-02
amino sugar catabolic process (GO:0046348)	14	4	.16	+	25.58	3.93E-05	2.46E-02
regulation of neutrophil activation (GO:1902563)	15	4	.17	+	23.88	4.93E-05	2.67E-02
myeloid leukocyte activation (GO:0002274)	137	9	1.53	+	5.88	3.64E-05	2.60E-02
T cell differentiation (GO:0030217)	153	9	1.71	+	5.27	8.18E-05	3.66E-02
lymphocyte activation (GO:0046649)	411	24	4.59	+	5.23	1.09E-10	5.68E-07
lymphocyte differentiation (GO:0030098)	258	15	2.88	+	5.21	4.09E-07	8.01E-04
T cell activation (GO:0042110)	259	15	2.89	+	5.19	4.28E-07	7.46E-04
mononuclear cell differentiation (GO:1903131)	297	17	3.32	+	5.13	8.38E-08	2.19E-04
leukocyte activation (GO:0045321)	521	29	5.82	+	4.98	3.26E-12	5.11E-08
leukocyte differentiation (GO:0002521)	361	19	4.03	+	4.71	5.02E-08	1.97E-04
leukocyte migration (GO:0050900)	235	12	2.62	+	4.57	2.08E-05	1.71E-02
cell activation (GO:0001775)	643	32	7.18	+	4.46	3.80E-12	2.98E-08
positive regulation of leukocyte cell-cell adhesion (GO:1903039)	246	12	2.75	+	4.37	3.19E-05	2.38E-02
inflammatory response (GO:0006954)	508	20	5.67	+	3.53	1.84E-06	2.88E-03
positive regulation of leukocyte activation (GO:0002696)	438	16	4.89	+	3.27	4.84E-05	2.71E-02
hemopoiesis (GO:0030097)	606	22	6.77	+	3.25	1.99E-06	2.60E-03
positive regulation of cell activation (GO:0050867)	453	16	5.06	+	3.16	7.10E-05	3.48E-02
hematopoietic or lymphoid organ development (GO:0048534)	655	23	7.31	+	3.14	1.98E-06	2.82E-03
cell-cell adhesion (GO:0098609)	536	18	5.99	+	3.01	4.71E-05	2.74E-02
immune system development (GO:0002520)	695	23	7.76	+	2.96	5.12E-06	5.35E-03
regulation of secretion (GO:0051046)	607	19	6.78	+	2.80	7.20E-05	3.42E-02
cell adhesion (GO:0007155)	957	28	10.69	+	2.62	4.55E-06	5.49E-03
biological adhesion (GO:0022610)	963	28	10.75	+	2.60	5.10E-06	5.71E-03
cell migration (GO:0016477)	868	24	9.69	+	2.48	5.48E-05	2.87E-02
positive regulation of multicellular organismal process (GO:0051240)	1428	35	15.95	+	2.19	2.07E-05	1.80E-02
locomotion (GO:0040011)	1235	30	13.79	+	2.18	7.30E-05	3.36E-02
immune system process (GO:0002376)	2338	55	26.11	+	2.11	1.03E-07	2.31E-04
cell surface receptor signaling pathway (GO:0007166)	2083	44	23.26	+	1.89	4.03E-05	2.43E-02
regulation of biological quality (GO:0065008)	3704	76	41.37	+	1.84	5.82E-08	1.82E-04
cell communication (GO:0007154)	5228	86	58.39	+	1.47	6.89E-05	3.48E-02
localization (GO:0051179)	5124	84	57.22	+	1.47	1.16E-04	4.80E-02
signaling (GO:0023052)	5125	84	57.23	+	1.47	1.17E-04	4.68E-02
multicellular organismal process (GO:0032501)	6635	107	74.10	+	1.44	7.15E-06	7.00E-03
cellular process (GO:0009987)	15139	198	169.07	+	1.17	7.50E-06	6.91E-03

## Sheet: Suppl. Table S7
Enriched in Longitudinal Samples q-val < 0.1
Gene Set	Size	ES	NES	p-val	q-val		Supplementary Table S6 MSigDB hallmark pathways enriched in longitudinal and primary PA expression data at an adjusted p-value <0.1 as assessed by Gene Set Enrichment Analysis
HALLMARK_ALLOGRAFT_REJECTION	199	0.555691	2.39916	0	0
HALLMARK_INFLAMMATORY_RESPONSE	199	0.419313	1.81457	0	0.000928571
HALLMARK_COMPLEMENT	200	0.415969	1.79827	0	0.000619048
HALLMARK_INTERFERON_GAMMA_RESPONSE	200	0.341615	1.47245	0	0.0507483
HALLMARK_IL6_JAK_STAT3_SIGNALING	87	0.375135	1.44788	0.00899281	0.0556282
HALLMARK_FATTY_ACID_METABOLISM	157	0.343972	1.43842	0.0037594	0.0511359
HALLMARK_IL2_STAT5_SIGNALING	199	0.331246	1.42056	0.0123675	0.0514175
HALLMARK_BILE_ACID_METABOLISM	112	0.347524	1.38148	0.0195035	0.0716536
HALLMARK_REACTIVE_OXYGEN_SPECIES_PATHWAY	49	0.398426	1.37612	0.0666667	0.06578		ES = Enrichment score
HALLMARK_XENOBIOTIC_METABOLISM	200	0.315145	1.35049	0.0191972	0.0768508		NES = Normalised enrichment score
HALLMARK_COAGULATION	137	0.320751	1.32989	0.0305206	0.0844122
Enriched in Primary Samples q-val < 0.1
Gene Set	Size	ES	NES	p-val	q-val
HALLMARK_HEDGEHOG_SIGNALING	36	-0.641028	-2.13476	0	0
HALLMARK_UV_RESPONSE_DN	143	-0.409661	-1.73488	0	0.00661904
HALLMARK_MITOTIC_SPINDLE	198	-0.380173	-1.68629	0	0.00533668
HALLMARK_ANDROGEN_RESPONSE	101	-0.400987	-1.61929	0	0.00991186
HALLMARK_TGF_BETA_SIGNALING	54	-0.438971	-1.56018	0.00430108	0.0192322
HALLMARK_HYPOXIA	200	-0.354736	-1.55996	0	0.0160268
HALLMARK_CHOLESTEROL_HOMEOSTASIS	74	-0.401112	-1.53073	0.012685	0.0190925
HALLMARK_PROTEIN_SECRETION	96	-0.3619	-1.44295	0.0112108	0.035447
HALLMARK_UV_RESPONSE_UP	157	-0.331338	-1.42952	0.00888889	0.0368642
HALLMARK_UNFOLDED_PROTEIN_RESPONSE	113	-0.330548	-1.36247	0.0283019	0.0598878

## Sheet: Suppl. Table S8
Enriched in Longitudinal Samples q-val < 0.1
Gene Set	Size	ES	NES	p-val	q-val		Supplementary Table S7 Cytokine-related GO processes enriched in longitudinal PA at an adjusted p-value <0.1 as assessed by Gene Set Enrichment Analysis. 16 processes are positively associated with cytokine regulation, production, and response.
GOBP_CYTOKINE_PRODUCTION_INVOLVED_IN_INFLAMMATORY_RESPONSE	58	0.574188	2.03328	0	0.00102899
GOBP_NEGATIVE_REGULATION_OF_CYTOKINE_PRODUCTION	286	0.445532	2.01211	0	0.00121677
GOBP_POSITIVE_REGULATION_OF_CYTOKINE_PRODUCTION	478	0.421202	1.96514	0	0.0020549
GOBP_CYTOKINE_PRODUCTION_INVOLVED_IN_IMMUNE_RESPONSE	120	0.484338	1.95838	0	0.0022607
GOBP_POSITIVE_REGULATION_OF_CYTOKINE_PRODUCTION_INVOLVED_IN_INFLAMMATORY_RESPONSE	26	0.638479	1.92694	0	0.00342121
GOBP_TUMOR_NECROSIS_FACTOR_SUPERFAMILY_CYTOKINE_PRODUCTION	169	0.451092	1.89727	0	0.00451485
GOBP_NEGATIVE_REGULATION_OF_TUMOR_NECROSIS_FACTOR_SUPERFAMILY_CYTOKINE_PRODUCTION	63	0.50766	1.84309	0	0.00735904
GOBP_NEGATIVE_REGULATION_OF_CYTOKINE_PRODUCTION_INVOLVED_IN_IMMUNE_RESPONSE	34	0.570667	1.83132	0	0.00849855
GOBP_POSITIVE_REGULATION_OF_TUMOR_NECROSIS_FACTOR_SUPERFAMILY_CYTOKINE_PRODUCTION	105	0.455765	1.82613	0	0.0088057
GOBP_POSITIVE_REGULATION_OF_CYTOKINE_PRODUCTION_INVOLVED_IN_IMMUNE_RESPONSE	80	0.469208	1.78588	0	0.0118723		ES = Enrichment score
GOBP_T_CELL_CYTOKINE_PRODUCTION	38	0.533482	1.74641	0	0.0160783		NES = Normalised enrichment score
GOBP_MACROPHAGE_CYTOKINE_PRODUCTION	37	0.532688	1.7151	0.00373134	0.0209689
GOBP_POSITIVE_REGULATION_OF_RESPONSE_TO_CYTOKINE_STIMULUS	66	0.449838	1.65976	0.00564972	0.0306141
GOBP_CYTOKINE_MEDIATED_SIGNALING_PATHWAY	487	0.349801	1.65392	0	0.0318727
GOBP_POSITIVE_REGULATION_OF_MACROPHAGE_CYTOKINE_PRODUCTION	24	0.543129	1.61047	0.0110092	0.0430297
GOBP_POSITIVE_REGULATION_OF_MYELOID_LEUKOCYTE_CYTOKINE_PRODUCTION_INVOLVED_IN_IMMUNE_RESPONSE	36	0.480879	1.59637	0.00915751	0.0477296
GOBP_CD4_POSITIVE_ALPHA_BETA_T_CELL_CYTOKINE_PRODUCTION	19	0.561813	1.58956	0.025641	0.0492218
GOBP_NEGATIVE_REGULATION_OF_CYTOKINE_PRODUCTION_INVOLVED_IN_INFLAMMATORY_RESPONSE	24	0.532667	1.58308	0.00954198	0.0507126
GOBP_MYELOID_LEUKOCYTE_CYTOKINE_PRODUCTION	51	0.435617	1.49989	0.0224299	0.0834852
GOBP_POSITIVE_REGULATION_OF_T_CELL_CYTOKINE_PRODUCTION	26	0.489383	1.4747	0.0547945	0.0953929

## Sheet: Suppl Table S9
KEGG enrichments all differentially methylated CpGs (p < 0.05, no FDR)
KEGG Pathway	Description	N	DE	P.DE	FDR		Supplementary Table S8 KEGG enrichments of CpGs differentially methylated between primary and longitudinal PA at a standard p-value <0.05.
path:hsa04360	Axon guidance	175	136	6.39358e-06	0.00225054
path:hsa04510	Focal adhesion	195	144	0.000125946	0.0221665
path:hsa04020	Calcium signaling pathway	228	160	0.000209535	0.0245854
path:hsa04810	Regulation of actin cytoskeleton	218	152	0.000424916	0.0373926
path:hsa04014	Ras signaling pathway	227	155	0.00115893	0.0815887
path:hsa04072	Phospholipase D signaling pathway	144	105	0.00154576	0.0906848
KEGG enrichments hypermethylated CpGs in longitudinal (p < 0.05, no FDR)
KEGG Pathway	Description	N	DE	P.DE	FDR
N/A	N/A	N/A	N/A	N/A	N/A
KEGG enrichments hypomethylated CpGs in longitudinal (p < 0.05, no FDR)
KEGG Pathway	Description	N	DE	P.DE	FDR
path:hsa05321	Inflammatory bowel disease	61	33	7.26835e-05	0.0255846
path:hsa04672	Intestinal immune network for IgA production	44	22	0.000522997	0.0526413
path:hsa05330	Allograft rejection	34	18	0.000532073	0.0526413
path:hsa05332	Graft-versus-host disease	35	18	0.000598197	0.0526413

## Sheet: Suppl. Table S10
Enriched in Longitudinal Samples q-val < 0.1
Gene Set	Size	ES	NES	p-val	q-val		Supplementary Table S9 DESCARTES fetal cell type gene sets enriched in longitudinal and primary PA expression data at an adjusted p-value <0.1 as assessed by Gene Set Enrichment Analysis
DESCARTES_FETAL_CEREBRUM_MICROGLIA	422	0.7204	3.3533	0	0
DESCARTES_FETAL_EYE_MICROGLIA	141	0.768638	3.16662	0	0
DESCARTES_FETAL_LUNG_MYELOID_CELLS	158	0.731175	3.09935	0	0
DESCARTES_FETAL_PANCREAS_MYELOID_CELLS	211	0.710539	3.06261	0	0
DESCARTES_FETAL_INTESTINE_MYELOID_CELLS	209	0.697604	3.0221	0	0
DESCARTES_FETAL_LUNG_LYMPHOID_CELLS	136	0.73058	3.02053	0	0
DESCARTES_FETAL_ADRENAL_LYMPHOID_CELLS	146	0.717169	2.97202	0	0
DESCARTES_FETAL_INTESTINE_LYMPHOID_CELLS	143	0.717271	2.95442	0	0
DESCARTES_FETAL_ADRENAL_MYELOID_CELLS	166	0.694853	2.92226	0	0		ES = Enrichment score
DESCARTES_FETAL_PANCREAS_LYMPHOID_CELLS	132	0.703315	2.87882	0	0		NES = Normalised enrichment score
DESCARTES_FETAL_PLACENTA_LYMPHOID_CELLS	136	0.700557	2.87439	0	0
DESCARTES_FETAL_HEART_LYMPHOID_CELLS	97	0.728256	2.86962	0	0
DESCARTES_FETAL_HEART_MYELOID_CELLS	123	0.701012	2.85443	0	0
DESCARTES_FETAL_STOMACH_LYMPHOID_CELLS	76	0.752465	2.80923	0	0
DESCARTES_FETAL_KIDNEY_MYELOID_CELLS	182	0.661085	2.80414	0	0
DESCARTES_FETAL_MUSCLE_MYELOID_CELLS	122	0.689177	2.7709	0	0
DESCARTES_FETAL_KIDNEY_LYMPHOID_CELLS	174	0.655335	2.751	0	0
DESCARTES_FETAL_THYMUS_ANTIGEN_PRESENTING_CELLS	169	0.647005	2.73831	0	0
DESCARTES_FETAL_STOMACH_MYELOID_CELLS	73	0.733936	2.73717	0	0
DESCARTES_FETAL_LIVER_MYELOID_CELLS	188	0.616862	2.63973	0	0
DESCARTES_FETAL_SPLEEN_LYMPHOID_CELLS	104	0.658277	2.59738	0	0
DESCARTES_FETAL_PLACENTA_MYELOID_CELLS	139	0.628855	2.58592	0	0
DESCARTES_FETAL_MUSCLE_LYMPHOID_CELLS	112	0.62217	2.5041	0	0
DESCARTES_FETAL_LIVER_LYMPHOID_CELLS	106	0.629435	2.46702	0	0
DESCARTES_FETAL_SPLEEN_MYELOID_CELLS	123	0.562845	2.28245	0	0
DESCARTES_FETAL_CEREBRUM_ASTROCYTES	170	0.490562	2.06876	0	0
DESCARTES_FETAL_KIDNEY_URETERIC_BUD_CELLS	254	0.457081	2.02218	0	9.52381e-05
DESCARTES_FETAL_LUNG_CILIATED_EPITHELIAL_CELLS	448	0.420067	1.96847	0	0.000139709
DESCARTES_FETAL_STOMACH_MUC13_DMBT1_POSITIVE_CELLS	88	0.506839	1.95755	0	0.000184832
DESCARTES_FETAL_STOMACH_CILIATED_EPITHELIAL_CELLS	289	0.427846	1.91547	0	0.000314861
DESCARTES_FETAL_ADRENAL_MEGAKARYOCYTES	96	0.499146	1.91298	0	0.000304705
DESCARTES_FETAL_HEART_MEGAKARYOCYTES	95	0.475307	1.85507	0	0.000806328
DESCARTES_FETAL_ADRENAL_SLC26A4_PAEP_POSITIVE_CELLS	48	0.54435	1.85342	0	0.000781894
DESCARTES_FETAL_HEART_ELF3_AGBL2_POSITIVE_CELLS	40	0.554659	1.81795	0.00178253	0.00124324
DESCARTES_FETAL_PANCREAS_VASCULAR_ENDOTHELIAL_CELLS	59	0.496027	1.78104	0.00181488	0.00228959
DESCARTES_FETAL_INTESTINE_INTESTINAL_EPITHELIAL_CELLS	226	0.407683	1.78054	0	0.00222599
DESCARTES_FETAL_ADRENAL_CSH1_CSH2_POSITIVE_CELLS	169	0.42042	1.77458	0	0.00238548
DESCARTES_FETAL_EYE_CORNEAL_AND_CONJUNCTIVAL_EPITHELIAL_CELLS	236	0.385893	1.68074	0	0.00711989
DESCARTES_FETAL_INTESTINE_STROMAL_CELLS	34	0.519362	1.66805	0	0.00811108
DESCARTES_FETAL_EYE_VASCULAR_ENDOTHELIAL_CELLS	87	0.43399	1.66444	0	0.00825401
DESCARTES_FETAL_MUSCLE_STROMAL_CELLS	79	0.434936	1.65903	0.00362319	0.0085832
DESCARTES_FETAL_ADRENAL_STROMAL_CELLS	129	0.405701	1.65805	0	0.00851244
DESCARTES_FETAL_PANCREAS_LYMPHATIC_ENDOTHELIAL_CELLS	49	0.477799	1.65784	0.00722022	0.00837495
DESCARTES_FETAL_STOMACH_SQUAMOUS_EPITHELIAL_CELLS	62	0.453204	1.65101	0.00183486	0.00892617
DESCARTES_FETAL_PANCREAS_CCL19_CCL21_POSITIVE_CELLS	57	0.46657	1.64471	0.00718133	0.00935795
DESCARTES_FETAL_LUNG_MEGAKARYOCYTES	155	0.39065	1.63183	0	0.0106731
DESCARTES_FETAL_PLACENTA_MEGAKARYOCYTES	173	0.384488	1.61488	0	0.012368
DESCARTES_FETAL_MUSCLE_SKELETAL_MUSCLE_CELLS	202	0.370679	1.60669	0	0.0131188
DESCARTES_FETAL_PANCREAS_DUCTAL_CELLS	102	0.399888	1.57856	0.00175131	0.0168154
DESCARTES_FETAL_LIVER_MEGAKARYOCYTES	129	0.388383	1.57372	0.00178253	0.0172961
DESCARTES_FETAL_INTESTINE_LYMPHATIC_ENDOTHELIAL_CELLS	28	0.504707	1.57138	0.0243446	0.0171156
DESCARTES_FETAL_CEREBELLUM_ASTROCYTES	134	0.383527	1.5618	0.00181488	0.0187378
DESCARTES_FETAL_CEREBRUM_MEGAKARYOCYTES	370	0.340349	1.56154	0	0.0184126
DESCARTES_FETAL_CEREBELLUM_UNIPOLAR_BRUSH_CELLS	24	0.523386	1.54745	0.0430712	0.0202957
DESCARTES_FETAL_LIVER_VASCULAR_ENDOTHELIAL_CELLS	122	0.380971	1.54515	0	0.0204472
DESCARTES_FETAL_PANCREAS_STROMAL_CELLS	22	0.52764	1.54311	0.0387454	0.0204651
DESCARTES_FETAL_PLACENTA_VASCULAR_ENDOTHELIAL_CELLS	93	0.399909	1.53908	0.00743494	0.0210618
DESCARTES_FETAL_EYE_RETINAL_PIGMENT_CELLS	67	0.420799	1.5379	0.00350877	0.0209565
DESCARTES_FETAL_KIDNEY_VASCULAR_ENDOTHELIAL_CELLS	88	0.401332	1.53721	0.00560748	0.0206999
DESCARTES_FETAL_LIVER_HEPATOBLASTS	420	0.327352	1.51678	0	0.0243881
DESCARTES_FETAL_PLACENTA_PAEP_MECOM_POSITIVE_CELLS	140	0.36888	1.51362	0.00176991	0.0249512
DESCARTES_FETAL_CEREBELLUM_SLC24A4_PEX5L_POSITIVE_CELLS	34	0.454522	1.44869	0.0495238	0.0431462
DESCARTES_FETAL_INTESTINE_VASCULAR_ENDOTHELIAL_CELLS	41	0.42772	1.44078	0.045283	0.0451418
DESCARTES_FETAL_EYE_LENS_FIBRE_CELLS	67	0.394433	1.43936	0.0384615	0.0450598
DESCARTES_FETAL_MUSCLE_MEGAKARYOCYTES	223	0.332107	1.43782	0.00334448	0.0448913
DESCARTES_FETAL_SPLEEN_AFP_ALB_POSITIVE_CELLS	179	0.340631	1.43762	0.00491803	0.0442902
DESCARTES_FETAL_LUNG_BRONCHIOLAR_AND_ALVEOLAR_EPITHELIAL_CELLS	53	0.392309	1.41269	0.0254083	0.0532379
DESCARTES_FETAL_EYE_SKELETAL_MUSCLE_CELLS	149	0.336099	1.40247	0.016158	0.0573572
DESCARTES_FETAL_LUNG_SQUAMOUS_EPITHELIAL_CELLS	192	0.327841	1.39864	0.00352113	0.0582986
DESCARTES_FETAL_MUSCLE_VASCULAR_ENDOTHELIAL_CELLS	66	0.379734	1.39003	0.0329289	0.0614929
DESCARTES_FETAL_EYE_STROMAL_CELLS	86	0.353282	1.36633	0.026643	0.0738523
DESCARTES_FETAL_STOMACH_PARIETAL_AND_CHIEF_CELLS	41	0.399414	1.33714	0.0742857	0.0914062
Enriched in Primary Samples q-val < 0.1
Gene Set	Size	ES	NES	p-val	q-val
DESCARTES_FETAL_LUNG_VISCERAL_NEURONS	184	-0.595161	-2.57121	0	0
DESCARTES_FETAL_CEREBRUM_OLIGODENDROCYTES	55	-0.637079	-2.30429	0	0
DESCARTES_FETAL_CEREBELLUM_OLIGODENDROCYTES	76	-0.590628	-2.28645	0	0.000183099
DESCARTES_FETAL_ADRENAL_SCHWANN_CELLS	114	-0.530948	-2.17924	0	0.000272741
DESCARTES_FETAL_MUSCLE_SCHWANN_CELLS	109	-0.53363	-2.15466	0	0.000218192
DESCARTES_FETAL_HEART_SATB2_LRRC7_POSITIVE_CELLS	96	-0.530987	-2.08911	0	0.000259208
DESCARTES_FETAL_PANCREAS_ENS_NEURONS	141	-0.487851	-2.07845	0	0.000222178
DESCARTES_FETAL_INTESTINE_ENS_NEURONS	145	-0.475317	-2.03625	0	0.000194406
DESCARTES_FETAL_STOMACH_ENS_NEURONS	68	-0.522124	-1.97469	0	0.000456879
DESCARTES_FETAL_INTESTINE_ENS_GLIA	52	-0.531409	-1.92139	0	0.000627911
DESCARTES_FETAL_PANCREAS_ENS_GLIA	61	-0.478376	-1.76534	0	0.00348707
DESCARTES_FETAL_LIVER_MESOTHELIAL_CELLS	285	-0.332853	-1.53463	0	0.0320525
DESCARTES_FETAL_HEART_SCHWANN_CELLS	55	-0.411121	-1.5047	0.00215054	0.0389431
DESCARTES_FETAL_HEART_VISCERAL_NEURONS	77	-0.395433	-1.5029	0.0087146	0.0367168
DESCARTES_FETAL_SPLEEN_STROMAL_CELLS	35	-0.439115	-1.44864	0.0465632	0.0537628
DESCARTES_FETAL_PLACENTA_IGFBP1_DKK1_POSITIVE_CELLS	106	-0.357298	-1.43224	0.0164319	0.0583586
DESCARTES_FETAL_STOMACH_ENS_GLIA	44	-0.411719	-1.42989	0.0464602	0.0558084
DESCARTES_FETAL_HEART_ENDOCARDIAL_CELLS	30	-0.442317	-1.40223	0.0486726	0.066245

[truncated: 5 more sheets: Suppl. Table S11, Suppl. Table S12, Suppl. Table S13, Suppl. Table S14, Suppl. Table S15]
